# Supplementary material for: Decoding the Divergent Subcellular Location of Two Highly Similar Paralogous LEA Proteins
Source: Int J Mol Sci. 2018 May 31;19(6):1620. doi: 10.3390/ijms19061620 (PMC6032150; doi:10.3390/ijms19061620)
Supplement: Supplementary file 1 [file ijms-19-01620-s001.zip]

Archive with 2 entries (2 files):
- Fig S1.pdf
- Table S1.pdf
